# Supplementary material for: Synthesis, Photo-Physical Properties, and Electroluminescence Characteristics of Iridium Phosphorescent Materials Based on Different β-Diketonate Ancillary Ligands
Source: Molecules. 2025 Feb 13;30(4):861. doi: 10.3390/molecules30040861 (PMC11858730; doi:10.3390/molecules30040861)
Supplement: Supplementary file 1 [file molecules-30-00861-s001.zip]

Archive with 1 entries (1 files):
- molecules-3427056-supplementary.pdf
